# Supplementary material for: Genetic and Clinical Analyses of DOA and LHON in 304 Chinese Patients with Suspected Childhood-Onset Hereditary Optic Neuropathy
Source: PLoS One. 2017 Jan 12;12(1):e0170090. doi: 10.1371/journal.pone.0170090 (PMC5230780; doi:10.1371/journal.pone.0170090)
Supplement: S1 Table — (XLSX) [file pone.0170090.s002.xlsx]

## Sheet: S1_ Table
S1 Table. The clinical data of DOA patients with OPA1 and OPA3 mutations.
Gnene	Patient ID	Amino Acid	Gender	Fam/Spo	Age	Optic	VA	VEP	OCT	VF	Other
		Change			onset/exam	Pallor	OD/OS	PL/DA	RNFLThining
OPA1	QT1470	p.[R290Q];[=]	M	F	14	Yes	NA	NA	NA	NA	NA
	QT1470M	p.[R290Q];[=]	F	F	4	NA	NA	No/Yes	NA	NA	NA
	Le2424	p.[R290Q];[=]	M	F	13	Yes	0.08/0.1	Yes/Yes	NA	Scotoma	Dp,Tp
	LE2424M	p.[R290Q];[=]	F	F	7	Yes	0.1/0.05	Yes/Yes	Yes	Scotoma	Ach
	QT1325	p.[S298N];[=]	M	S	3	Yes	NA	NA	NA	NA	Ny,HL
	Le2643	p.[V395G];[=]	F	S	3	Yes	NA	NA	NA	NA	Ny
	Le2174	p.[L396R];[=]	M	F	1	Yes	0.1/0.05	Yes/Yes	NA	NA	NA
	QT1319	p.[P400T];[=]	M	F	7	Yes	NA	NA	NA	NA	NA
	Le2458	p.[G401D];[=]	M	S	2	Yes	0.1/0.1	Yes/No	NA	NA	NA
	Le2973	p.[T381S];[=]	M	S	4	Yes	0.3/0.25	Yes/Yes	NA	NA	NA
	LE2974	p.[R445H];[=]	M	S	7	Yes	0.4/0.4	NA	Yes	NA	NA
	QT1752	p.[G439V];[=]	F	S	2	Yes	0.08/0.06	NA	Yes	NA	NA
	QT1657	p.[V556E];[=]	F	S	6	Yes	NA	NA	NA	NA	Ny
	LE2799	p.[V903I];[=]	M	F	4	Yes	0.25/0.16	NA	Yes	Scotoma	NA
	Le2934	/	M	S	7	Yes	0.08/0.1	Yes/Yes	NA	Scotoma	EA
	Le2532	/	F	S	13	Yes	0.2/0.1	Yes/No	NA	Scotoma	NA
	LE2904	/	M	S	4	No	0.25/0.25	Yes/Yes	NA	NA	Dp,Tp
	Le2519	/	M	F	3	Yes	0.09/0.1	Yes/Yes	NA	NA	Dp,Tp,Ax
	Le2519F	/	M	F	9	Yes	0.8/0.4	NA	NA	NA	NA
	Le2198	/	M	F	13	Yes	0.4/0.4	NA	NA	NA	NA
	Le2198M	/	F	F	12	NA	1.0/1.0	NA	Yes	Scotoma	Tm
	Le2198S	/	F	F	3	Yes	0.4/0.4	NA	NA	NA	Dp,Tp
	QT1292	/	M	F	9	Yes	0.3/0.3	Yes/Yes	Yes	NA	Dm
	QT1292M	/	F	F	9	No	0.3/0.4	NA	Yes	Scotoma	Dp,Tp
	QT1292G	/	F	F	3	NA	0.3/0.3	NA	NA	Scotoma	Dp,Tp,Ax,Pm
	Le2726	/	M	S	7	Yes	0.1/0.1	NA	Yes	NA	NA
	Le2379	p.[Q524Lfs*38];[=]	M	S	7	Yes	0.2/0.3	No/Yes	NA	Scotoma	NA
	Le2883	p.[H537_T541delinsP];[=]	M	S	2	Yes	0.4/0.2	Yes/Yes	Yes	Scotoma	TI
	Le2779	p.[V903Gfs*3];[=]	M	S	2	Yes	0.2/0.4	NA	Yes	NA	NA
	Le2411	p.[V903Gfs*4];[=]	M	S	9	Yes	0.25/0.2	Yes/Yes	Yes	NA	NA
	Le2637	p.[S629*];[=]	M	S	7	Yes	0.25/0.3	NA	NA	NA	NA
	Le2217	p.[R711*];[=]	M	S	5	Yes	0.1/0.2	NA	Yes	NA	NA
OPA3	Le2661	p.[ILe41Met];[=]	M	F	7	Yes	0.5/0.05	NA	NA	NA	NA
	Le2961	p.[ILe41Met];[=]	M	S	5	Yes	0.2/0.1	Yes/Yes	NA	NA	NA
	QT1063	p.[Tyr101His];[=]	M	F	7	Yes	0.3/0.1	NA	NA	NA	NA
	QT1063M	p.[Tyr101His];[=]	F	F	6	Yes	CF/HM	NA	NA	NA	HL
	Le2103	p.[Leu163Phe];[=]	M	S	10	Yes	CF/1.2	Yes/Yes	Yes	NA	NA
Dp: deuteranopia; Dm: deuteranomalia; Tp: tritanopia; Tm: tritanomalia; Ax: axanthopsia; Pm: protanomalia; Ach: achromatopsia; Ny: nystagmus;
HL: hearing loss; VF: visual field; PL/DA: prolonged latencies/ diminished amplitudes; AF: Albinotic fundus; VA: visual acuity; AL: axiallengt;
OD: 24.75mm; OS: 25.56mm; EC: early childhood; Fam: family; Spo: sporadic.
