# Supplementary material for: Genetic and Clinical Analyses of DOA and LHON in 304 Chinese Patients with Suspected Childhood-Onset Hereditary Optic Neuropathy
Source: PLoS One. 2017 Jan 12;12(1):e0170090. doi: 10.1371/journal.pone.0170090 (PMC5230780; doi:10.1371/journal.pone.0170090)
Supplement: S3 Table — (XLSX) [file pone.0170090.s004.xlsx]

## Sheet: S3_Table
S3 Table. Primers Used for OPA3 Amplification and Sequencing
Primer Name	Primer Sequence (5’-3’)	Annealing Temperature(°C)	Product Length
OPA3-E1-F	TGCATATTCAGCGAACGGAC	Touchdown﹟	488
OPA3-E1-R	ACGCCCCTCTATCAGAAACC
OPA3-E2-F	TGACCACATCCCCATTGCTA	Touchdown	683
OPA3-E2-R	CTGGGCAGGTTAGTAGGGAG
OPA3-E3-F	TTCTTATTCCTGGCTGCTCG	Touchdown	667
OPA3-E3-R	GCCAAGTTGCATCAAGATCCT
#Touchdown PCR amplification consisted of a denaturizing step at 95°C for
5 minutes, followed by 35cycles of amplification (at 95°C for 30 seconds, at
65~58°C for 30 seconds starting from 65°C with decreasing by 0.5°C every
cycle for 14 cycles until remaining at 58°C for 21 cycles, and at 72°C for 40
seconds), and a final extension at 72°C for 10 minutes.
